# Supplementary material for: RodZ and PgsA Play Intertwined Roles in Membrane Homeostasis of Bacillus subtilis and Resistance to Weak Organic Acid Stress
Source: Front Microbiol. 2016 Oct 21;7:1633. doi: 10.3389/fmicb.2016.01633 (PMC5073135; doi:10.3389/fmicb.2016.01633)
Supplement: Supplementary file 2 [file Data_Sheet_1.XLS]

## Sheet: Exp1
											Ct																		deltaCt (rpsM)																	deltaCt (accA)
	20081210 WT1 no KS1										20081210 WT1 no KS1																		20081210 WT1 no KS1																	20081210 WT1 no KS1
		ymfM	ymfM (duplo)	pgsA	pgsA (duplo)	accA	accA (duplo)	rpsM	rpsM (duplo)			ymfM		pgsA		accA		rpsM												ymfM		pgsA		accA		rpsM											ymfM		pgsA
		1	2	3	4	5	6	7	8		t (min)	AVG Ct	SD	AVG Ct	SD	AVG Ct	SD	AVG Ct	SD										t (min)	AVG dCt	SD	AVG dCt	SD	AVG dCt	SD	AVG dCt	SD									t (min)	AVG dCt	SD	AVG dCt
t=0	A	26.29	26.22	27.01	26.87	25.32	25.51	20.35	20.28		0	26.255	0.0494975	26.94	0.0989949	25.415	0.13435	20.315	0.0494975										0	5.94	0.07	6.625	0.11068	5.1	0.143178	0	0.07									0	0.84	0.143178	1.525
t=10	B	25.75	24.53	25.12	25.18	23.6	23.4	18.36	18.48		10	25.14	0.86267	25.15	0.0424264	23.5	0.141421	18.42	0.0848528										10	6.72	0.866833	6.73	0.0948683	5.08	0.164924	0	0.12									10	1.64	0.874185	1.65
t=20	C	24.23	24.24	24.93	25.1	23.7	22.51	18.22	18.4		20	24.235	0.00707107	25.015	0.120208	23.105	0.841457	18.31	0.127279										20	5.925	0.127475	6.705	0.175071	4.795	0.851029	0	0.18									20	1.13	0.841487	1.91
t=30	D	25.05	24.98	25.74	25.83	25.08	23.34	19.5	19.71		30	25.015	0.0494975	25.785	0.0636396	24.21	1.23037	19.605	0.148492										30	5.41	0.156525	6.18	0.161555	4.605	1.23929	0	0.21									30	0.805	1.23136	1.575
t=45	E	24.3	24.06	25.26	25.37	24.74	24.24	19.25	19.66		45	24.18	0.169706	25.315	0.0777817	24.49	0.353553	19.455	0.289914										45	4.725	0.335932	5.86	0.300167	5.035	0.45722	0	0.41									45	-0.31	0.392173	0.825
t=60	F	24.36	24.13	25.53	26.33	22.54	24.2	18.44	18.57		60	24.245	0.162635	25.93	0.565685	23.37	1.1738	18.505	0.0919239										60	5.74	0.186815	7.425	0.573106	4.865	1.17739	0	0.13									60	0.875	1.18501	2.56
Gen. DNA	G	28.89	25.83	29.48	29.89	26.99	27.71	26.39	28.31		Gen. DNA	27.36	2.16375	29.685	0.289914	27.35	0.509117	27.35	1.35765
H2O	H	32.49	33.22	Undetermined	Undetermined	Undetermined	Undetermined	Undetermined	Undetermined		H2O	32.855	0.516188	#DIV/0!	#DIV/0!	#DIV/0!	#DIV/0!	#DIV/0!	#DIV/0!
	20081209 WT1 with KS1										20081209 WT1 with KS1																		20081209 WT1 with KS1																	20081209 WT1 with KS1
		ymfM	ymfM (duplo)	pgsA	pgsA (duplo)	accA	accA (duplo)	rpsM	rpsM (duplo)			ymfM		pgsA		accA		rpsM												ymfM		pgsA		accA		rpsM											ymfM		pgsA
		1	2	3	4	5	6	7	8		t (min)	AVG Ct	SD	AVG Ct	SD	AVG Ct	SD	AVG Ct	SD										t (min)	AVG dCt	SD	AVG dCt	SD	AVG dCt	SD	AVG dCt	SD									t (min)	AVG dCt	SD	AVG dCt
t=0	A	24.26	23.82	24.94	24.57	22.72	22.56	18.22	17.86		0	24.04	0.311127	24.755	0.26163	22.64	0.113137	18.04	0.254558										0	6	0.401995	6.715	0.365034	4.6	0.278568	0	0.36									0	1.4	0.331059	2.115
t=10	B	26.86	24.98	25.85	25.83	24.21	24.15	18.31	18.06		10	25.92	1.32936	25.84	0.0141421	24.18	0.0424264	18.185	0.176777										10	7.735	1.34106	7.655	0.177341	5.995	0.181797	0	0.25									10	1.74	1.33004	1.66
t=20	C	25.48	25.42	27.11	26.43	25.17	25.92	20.19	20.4		20	25.45	0.0424264	26.77	0.480833	25.545	0.53033	20.295	0.148492										20	5.155	0.154434	6.475	0.50324	5.25	0.550727	0	0.21									20	-0.095	0.532024	1.225
t=30	D	25.09	25.09	26.64	26.7	25.6	25.5	21.55	21.8		30	25.09	0	26.67	0.0424264	25.55	0.0707107	21.675	0.176777										30	3.415	0.176777	4.995	0.181797	3.875	0.190394	0	0.25									30	-0.46	0.0707107	1.12
t=45	E	24.26	24.33	25.24	25.53	23.55	23.48	19.8	20.36		45	24.295	0.0494975	25.385	0.205061	23.515	0.0494975	20.08	0.39598										45	4.215	0.399061	5.305	0.445926	3.435	0.399061	0	0.56									45	0.78	0.07	1.87
t=60	F	24.67	23.57	25.33	25.44	23.65	23.71	20.06	20.13		60	24.12	0.777817	25.385	0.0777817	23.68	0.0424264	20.095	0.0494975										60	4.025	0.779391	5.29	0.0921954	3.585	0.065192	0	0.07									60	0.44	0.778974	1.705
Gen. DNA	G	26.82	28.29	27.19	28.22	28.73	27.68	27.35	27.01		Gen. DNA	27.555	1.03945	27.705	0.72832	28.205	0.742462	27.18	0.240416
H2O	H	33.5	32.3	Undetermined	Undetermined	Undetermined	34.84	33.7	34.17		H2O	32.9	0.848528	#DIV/0!	#DIV/0!	34.84	#DIV/0!	33.935	0.33234
	20081210 ymfM2 no KS1										20081210 ymfM2 no KS1																		20081210 ymfM2 no KS1																	20081210 ymfM2 no KS1
		ymfM	ymfM (duplo)	pgsA	pgsA (duplo)	accA	accA (duplo)	rpsM	rpsM (duplo)			ymfM		pgsA		accA		rpsM												ymfM		pgsA		accA		rpsM											ymfM		pgsA
		1	2	3	4	5	6	7	8		t (min)	AVG Ct	SD	AVG Ct	SD	AVG Ct	SD	AVG Ct	SD										t (min)	AVG dCt	SD	AVG dCt	SD	AVG dCt	SD	AVG dCt	SD									t (min)	AVG dCt	SD	AVG dCt
t=0	A	30.02	29.04	31.08	30.76	26.02	25.64	21.36	20.51		0	29.53	0.692965	30.92	0.226274	25.83	0.268701	20.935	0.601041										0	8.595	0.917306	9.985	0.642223	4.895	0.658369	0	0.85									0	3.7	0.743236	5.09
t=10	B										10																		10																	10
t=20	C	31.34	30.07	30.37	30.23	26.08	25.53	20.84	20.53		20	30.705	0.898026	30.3	0.0989949	25.805	0.388909	20.685	0.219203										20	10.02	0.924392	9.615	0.24052	5.12	0.44643	0	0.31									20	4.9	0.978621	4.495
t=30	D	33.54	33.03	Undetermined	Undetermined	36.42	38.11	38.28	37.64		30	33.285	0.360624			37.265	1.19501	37.96	0.452548										30																	30
t=45	E	27.89	28.08	29.55	29.31	25.41	25.37	20.79	21.31		45	27.985	0.13435	29.43	0.169706	25.39	0.0282843	21.05	0.367696										45	6.935	0.391472	8.38	0.404969	4.34	0.368782	0	0.52									45	2.595	0.137295	4.04
t=60	F	28.45	28.31	29.25	29.78	25.6	25.79	20.78	20.9		60	28.38	0.0989949	29.515	0.374767	25.695	0.13435	20.84	0.0848528										60	7.54	0.130384	8.675	0.384253	4.855	0.158902	0	0.12									60	2.685	0.166883	3.82
Gen. DNA	G	28.02	28.19	30.25	26.46	31.99	31.25	29.39	28.34		Gen. DNA	28.105	0.120208	28.355	2.67993	31.62	0.523259	28.865	0.742462
H2O	H	32.94	31.96	Undetermined	Undetermined	37.47	36.76	Undetermined	38.79		H2O	32.45	0.692965	#DIV/0!	#DIV/0!	37.115	0.502046	38.79	#DIV/0!
	20081210 ymfM1 with KS1										20081210 ymfM1 with KS1																		20081210 ymfM1 with KS1																	20081210 ymfM1 with KS1
		ymfM	ymfM (duplo)	pgsA	pgsA (duplo)	accA	accA (duplo)	rpsM	rpsM (duplo)			ymfM		pgsA		accA		rpsM												ymfM		pgsA		accA		rpsM											ymfM		pgsA
		1	2	3	4	5	6	7	8		t (min)	AVG Ct	SD	AVG Ct	SD	AVG Ct	SD	AVG Ct	SD										t (min)	AVG dCt	SD	AVG dCt	SD	AVG dCt	SD	AVG dCt	SD									t (min)	AVG dCt	SD	AVG dCt
t=0	A	28.88	28.55	30.28	30.32	25.39	24.92	20.26	19.58		0	28.715	0.233345	30.3	0.0282843	25.155	0.33234	19.92	0.480833										0	8.795	0.534462	10.38	0.481664	5.235	0.584508	0	0.68									0	3.56	0.406079	5.145
t=10	B										10																		10																	10
t=20	C	29.68	30.3	32.39	32.69	26.37	26.12	20.68	20.49		20	29.99	0.438406	32.54	0.212132	26.245	0.176777	20.585	0.13435										20	9.405	0.45853	11.955	0.251098	5.66	0.222036	0	0.19									20	3.745	0.472705	6.295
t=30	D	30.93	30.14	33.45	32.82	26.8	26.52	23.25	23.53		30	30.535	0.558614	33.135	0.445477	26.66	0.19799	23.39	0.19799										30	7.145	0.592663	9.745	0.487494	3.27	0.28	0	0.28									30	3.875	0.592663	6.475
t=45	E	29.07	28.74	30.21	30.63	21.13	24	20.01	20.55		45	28.905	0.233345	30.42	0.296985	22.565	2.0294	20.28	0.381838										45	8.625	0.447493	10.14	0.483735	2.285	2.06501	0	0.54									45	6.34	2.04277	7.855
t=60	F	29.28	28.35	30.64	31.47	24.26	24.17	19.52	20.38		60	28.815	0.657609	31.055	0.586899	24.215	0.0636396	19.95	0.608112										60	8.865	0.895684	11.105	0.845133	4.265	0.611433	0	0.86									60	4.6	0.660681	6.84
Gen. DNA	G	27.51	27.1	29.2	29.28	26.24	29.13	27.03	28.12		Gen. DNA	27.305	0.289914	29.24	0.0565685	27.685	2.04354	27.575	0.770746
H2O	H	33.42	31.71	Undetermined	35.05	Undetermined	36.76	Undetermined	Undetermined		H2O	32.565	1.20915	35.05	#DIV/0!	36.76	#DIV/0!	#DIV/0!	#DIV/0!
																													ddCt (rpsM)																	ddCt (rpsM)
																													WT (+ 3 mM KS - control)																	WT (+ 3 mM KS - control)
																														ymfM		pgsA		accA		rpsM											ymfM		pgsA
																													t (min)	AVG ddCt	SD	AVG ddCt	SD	AVG ddCt	SD	AVG ddCt	SD									t (min)	AVG ddCt	SD	AVG ddCt
																													0	0.06	0.408044	0.09	0.381445	-0.5	0.313209	0	0.366742									0	0.56	0.360694	0.59
																													10	1.015	1.59682	0.925	0.201122	0.915	0.245459	0	0.277308									10	0.1	1.5916	0.01
																													20	-0.77	0.20025	-0.23	0.532823	0.455	1.01368	0	0.276586									20	-1.225	0.995565	-0.685
																													30	-1.995	0.236114	-1.185	0.243208	-0.73	1.25383	0	0.326497									30	-1.265	1.23339	-0.455
																													45	-0.51	0.521632	-0.555	0.537541	-1.6	0.606877	0	0.694046									45	1.09	0.398372	1.045
																													60	-1.715	0.801467	-2.135	0.580474	-1.28	1.17919	0	0.147648									60	-0.435	1.41811	-0.855
																													ddCt (rpsM)																	ddCt (rpsM)
																													ymfM (+ 3 mM KS - control)																	ymfM (+ 3 mM KS - control)
																														ymfM		pgsA		accA		rpsM											ymfM		pgsA
																													t (min)	AVG ddCt	SD	AVG ddCt	SD	AVG ddCt	SD	AVG ddCt	SD									t (min)	AVG ddCt	SD	AVG ddCt
																													0	0.2	1.06165	0.395	0.802776	0.34	0.880398	0	1.08853									0	-0.14	0.846936	0.055
																													10																	10
																													20	-0.615	1.03187	2.34	0.347707	0.54	0.498598	0	0.363593									20	-1.155	1.08681	1.8
																													30																	30
																													45	1.69	0.594559	1.76	0.630872	-2.055	2.09768	0	0.749667									45	3.745	2.04738	3.815
																													60	1.325	0.905124	2.43	0.928386	-0.59	0.631744	0	0.868332									60	1.915	0.681432	3.02
																													ddCt (rpsM)																	ddCt (rpsM)
																													ymfM - WT (control)																	ymfM - WT (control)
																														ymfM		pgsA		accA		rpsM											ymfM		pgsA
																													t (min)	AVG ddCt	SD	AVG ddCt	SD	AVG ddCt	SD	AVG ddCt	SD									t (min)	AVG ddCt	SD	AVG ddCt
																													0	2.655	0.919973	3.36	0.65169	-0.205	0.673758	0	0.852877									0	2.86	0.756902	3.565
																													10																	10
																													20	4.095	0.93314	2.91	0.297489	0.325	0.961015	0	0.358469									20	3.77	1.29066	2.585
																													30																	30
																													45	2.21	0.515849	2.52	0.504083	-0.695	0.58741	0	0.662193									45	2.905	0.415512	3.215
																													60	1.8	0.227816	1.25	0.69	-0.01	1.18807	0	0.176918									60	1.81	1.1967	1.26
																													ddCt (rpsM)																	ddCt (rpsM)
																													ymfM - WT (+ 3 mM KS)																	ymfM - WT (+ 3 mM KS)
																														ymfM		pgsA		accA		rpsM											ymfM		pgsA
																													t (min)	AVG ddCt	SD	AVG ddCt	SD	AVG ddCt	SD	AVG ddCt	SD									t (min)	AVG ddCt	SD	AVG ddCt
																													0	2.795	0.668768	3.665	0.604359	0.635	0.647495	0	0.769415									0	2.16	0.523927	3.03
																													10																	10
																													20	4.25	0.483839	5.48	0.562406	0.41	0.593801	0	0.283196									20	3.84	0.711688	5.07
																													30	3.73	0.618466	4.75	0.520288	-0.605	0.3386	0	0.375366									30	4.335	0.596867	5.355
																													45	4.41	0.599583	4.835	0.657913	-1.15	2.10321	0	0.777946									45	5.56	2.04397	5.985
																													60	4.84	1.18731	5.815	0.850147	0.68	0.614898	0	0.862844									60	4.16	1.02142	5.135
[truncated: 10 more columns]

## Sheet: Exp2
																Ct																			deltaCt (rpsM)
	20081210 WT1 no KS1															20081210 WT1 no KS1																			20081210 WT1 no KS1
		ymfM	ymfM (duplo)	ymfM (duplo)	pgsA (duplo)	pgsA (duplo)	pgsA (duplo)	accA (duplo)	accA (duplo)	accA (duplo)	rpsM	rpsM (duplo)	rpsM				ymfM		pgsA		accA		rpsM													ymfM		pgsA		accA		rpsM
		1	2	3	4	5	6	7	8	9	10	11	12			t (min)	AVG Ct	SD	AVG Ct	SD	AVG Ct	SD	AVG Ct	SD											t (min)	AVG dCt	SD	AVG dCt	SD	AVG dCt	SD	AVG dCt	SD
0	A	33.41	31.31	31.44	33.84	33.85	32.35	28.97	29.54	29.24	26.01	27.07	27.26			0	31.375	0.0919239	33.3467	0.863153	29.25	0.285132	26.78	0.673573											0	4.595	0.679816	6.56667	1.09487	2.47	0.731437	0	0.952575
10	B	35.51	32.52	32.5	35.07	34.92	34.59	31.6	32.16	31.88	28.1	29	29.33			10	32.51	0.0141421	34.86	0.245561	31.88	0.28	28.81	0.636632											10	3.7	0.636789	6.05	0.682349	3.07	0.695485	0	0.900333
20	C	32.2	32.39	32.48	32.09	34.15	33.3	29.14	29.19	29.36	25.69	26.4	26.6			20	32.3567	0.142945	33.18	0.601041	29.23	0.115326	26.23	0.478226											20	6.12667	0.499133	6.95	0.768082	3	0.491935	0	0.676314
30	D	36	33.66	34.55	35.33	36.28	Undetermined	33.86	35	34.54	29.42	29.44	30.38			30	34.105	0.629325	35.805	0.671751	34.4667	0.573527	29.7467	0.548574											30	4.35833	0.834855	6.05833	0.867285	4.72	0.793641	0	0.775801
45	E	33.77	34.25	29.38	36	34.72	34.65	34.59	33.81	34.18	28.85	28.46	28.6			45	34.01	0.339411	35.1233	0.760022	34.1933	0.390171	28.6367	0.197569											45	5.37333	0.392726	6.48667	0.785281	5.55667	0.43734	0	0.279404
60	F	32.13	31.89	32.19	34.49	33.86	33.88	30.45	30.39	30.51	27.03	27.37	27.1			60	32.07	0.158745	34.0767	0.358097	30.45	0.06	27.1667	0.179536											60	4.90333	0.239653	6.91	0.400583	3.28333	0.189297	0	0.253903
Gen. DNA	G	29.15	32.34	32.37	30.6	30.8	32.5	29.39	23.95	30.78	30.26	31.11	26.96			Gen. DNA	31.2867	1.85047	31.3	1.04403	28.04	3.60958	29.4433	2.19222
H2O	H	Undetermined	32.53	Undetermined	Undetermined	34.59	35.56	Undetermined	Undetermined	Undetermined	Undetermined	39.47	Undetermined			H2O	32.53	#DIV/0!	35.075	0.685894	#DIV/0!	#DIV/0!	39.47	#DIV/0!
	20081209 WT1 with KS1															20081209 WT1 with KS1																			20081209 WT1 with KS1
		ymfM	ymfM (duplo)	ymfM (duplo)	pgsA (duplo)	pgsA (duplo)	pgsA (duplo)	accA (duplo)	accA (duplo)	accA (duplo)	rpsM	rpsM (duplo)	rpsM				ymfM		pgsA		accA		rpsM													ymfM		pgsA		accA		rpsM
		1	2	3	4	5	6	7	8	9	10	11	12			t (min)	AVG Ct	SD	AVG Ct	SD	AVG Ct	SD	AVG Ct	SD											t (min)	AVG dCt	SD	AVG dCt	SD	AVG dCt	SD	AVG dCt	SD
0	A	31.34	31.06	31.38	32.2	30.94	31.31	28.21	28.38	28.11	24.32	25.06	26			0	31.26	0.174356	31.4833	0.647637	28.2333	0.136504	25.1267	0.841982											0	6.13333	0.859845	6.35667	1.06225	3.10667	0.852975	0	1.19074
10	B	35.45	33.23	33.2	34.32	34.84	35.42	31.56	31.83	31.47	26.11	27.13	27.59			10	33.215	0.0212132	34.86	0.550273	31.62	0.18735	26.9433	0.757452											10	6.27167	0.757749	7.91667	0.936234	4.67667	0.780278	0	1.0712
20	C	32.01	32.1	33.98	34.09	34	34.1	Undetermined	32.01	31.85	25.82	25.74	26.44			20	32.055	0.0636396	34.0633	0.0550757	31.93	0.113137	26	0.383145											20	6.055	0.388394	8.06333	0.387083	5.93	0.3995	0	0.541849
30	D	31.28	29.92	31.07	31.47	31.85	31.31	Undetermined	32.12	33.26	28.43	28.79	29.73			30	30.7567	0.732143	31.5433	0.277369	32.69	0.806102	28.9833	0.671218											30	1.77333	0.993261	2.56	0.726269	3.70667	1.04897	0	0.949245
45	E	31.13	31.17	30.65	31.46	31.87	32.08	29.81	29.53	29.76	27.16	27.13	27.55			45	30.9833	0.289367	31.8033	0.315331	29.7	0.149332	27.28	0.234307											45	3.70333	0.372335	4.52333	0.392853	2.42	0.277849	0	0.331361
60	F	32.64	34.11	31.23	35.55	35.47	34.39	35	33.54	33.33	30.09	30.21	31.06			60	31.935	0.997021	35.1367	0.647868	33.435	0.148492	30.4533	0.528804											60	1.48167	1.12858	4.68333	0.836281	2.98167	0.549257	0	0.747841
Gen. DNA	G	30.26	31.43	30.47	29.56	29.86	26.59	28.08	26.24	29.61	23.72	27.68	28.57			Gen. DNA	30.72	0.623779	28.67	1.80757	27.9767	1.68737	26.6567	2.58187
H2O	H	36	34.08	31.15	Undetermined	Undetermined	36.11	Undetermined	Undetermined	Undetermined	Undetermined	Undetermined	Undetermined			H2O	33.7433	2.44246	36.11	#DIV/0!	#DIV/0!	#DIV/0!	#DIV/0!	#DIV/0!
	20081210 ymfM2 no KS1															20081210 ymfM2 no KS1																			20081210 ymfM2 no KS1
		ymfM	ymfM (duplo)	ymfM (duplo)	pgsA (duplo)	pgsA (duplo)	pgsA (duplo)	accA (duplo)	accA (duplo)	accA (duplo)	rpsM	rpsM (duplo)	rpsM				ymfM		pgsA		accA		rpsM													ymfM		pgsA		accA		rpsM
		1	2	3	4	5	6	7	8	9	10	11	12			t (min)	AVG Ct	SD	AVG Ct	SD	AVG Ct	SD	AVG Ct	SD											t (min)	AVG dCt	SD	AVG dCt	SD	AVG dCt	SD	AVG dCt	SD
0	A	33.64	32.81	32.46	37.49	34.83	34.82	27.87	27.91	27.99	25.18	26.04	27.48			0	32.97	0.606053	34.825	0.00707107	27.9233	0.061101	25.61	0.608112											0	7.36	0.858545	9.215	0.608153	2.31333	0.611174	0	0.86
10	B	Undetermined	34.4	30.75	36.29	36.29	Undetermined	28.84	28.66	28.68	26.09	26.99	27.21			10	32.575	2.58094	36.29	0	28.7267	0.0986577	26.7633	0.593408											10	5.81167	2.64828	9.52667	0.593408	1.96333	0.601554	0	0.839206
20	C	33.69	34.68	34.39	35.46	36	35.14	26.14	26.88	27.22	24.41	26.08	25.41			20	34.2533	0.508953	35.5333	0.434665	26.7467	0.552208	25.3	0.840417											20	8.95333	0.982514	10.2333	0.946168	1.44667	1.0056	0	1.18853
30	D	34.13	31.8	32.05	34.82	35.12	33.4	26.37	26.59	26.63	24.04	24.1	25			30	31.925	0.176777	34.4467	0.918767	26.53	0.14	24.38	0.537773											30	7.545	0.566083	10.0667	1.06458	2.15	0.555698	0	0.760526
45	E	34.24	33.24	34.77	35.73	36.27	35.29	28	27.82	27.85	24.75	24.68	25.05			45	34.0833	0.776938	35.7633	0.49085	27.89	0.0964365	24.8267	0.196554											45	9.25667	0.801415	10.9367	0.528741	3.06333	0.218937	0	0.277969
60	F	33.17	33.52	33.02	33.29	35.32	35.25	27.75	27.48	27.44	25.07	24.94	24.31			60	33.2367	0.25658	35.285	0.0494975	27.5567	0.168622	24.7733	0.406489											60	8.46333	0.480694	10.5117	0.409492	2.78333	0.440076	0	0.574862
Gen. DNA	G	32.91	30.9	33.07	33.19	32.45	33.15	30.08	21.88	30.77	30.75	32.33	Undetermined			Gen. DNA	32.2933	1.20931	32.93	0.416173	27.5767	4.94551	31.54	1.11723
H2O	H	Undetermined	35	35.43	Undetermined	Undetermined	36.35	Undetermined	Undetermined	Undetermined	Undetermined	Undetermined	Undetermined			H2O	35.215	0.304056	36.35	#DIV/0!	#DIV/0!	#DIV/0!	#DIV/0!	#DIV/0!
	20081210 ymfM1 with KS1															20081210 ymfM1 with KS1																			20081210 ymfM1 with KS1
		ymfM	ymfM (duplo)	ymfM (duplo)	pgsA (duplo)	pgsA (duplo)	pgsA (duplo)	accA (duplo)	accA (duplo)	accA (duplo)	rpsM	rpsM (duplo)	rpsM				ymfM		pgsA		accA		rpsM													ymfM		pgsA		accA		rpsM
		1	2	3	4	5	6	7	8	9	10	11	12			t (min)	AVG Ct	SD	AVG Ct	SD	AVG Ct	SD	AVG Ct	SD											t (min)	AVG dCt	SD	AVG dCt	SD	AVG dCt	SD	AVG dCt	SD
0	A	32.58	34.3	33.52	35.26	Undetermined	35.7	28.54	28.43	28.58	26.22	27.19	27.28			0	33.4667	0.861239	35.48	0.311127	28.5167	0.0776745	26.8967	0.587736											0	6.57	1.04267	8.58333	0.665006	1.62	0.592846	0	0.831184
10	B	36.14	34.17	34.36	34.41	Undetermined	35.3	28.63	28.87	29.08	24.47	26.06	25.58			10	34.265	0.13435	34.855	0.629325	28.86	0.225167	25.82	0.339411											10	8.445	0.365034	9.035	0.715017	3.04	0.407308	0	0.48
20	C	34.49	Undetermined	33.27	35.5	Undetermined	35.64	29.36	29.27	29.15	25.04	26.12	26.05			20	33.88	0.86267	35.57	0.0989949	29.26	0.105357	25.7367	0.604345											20	8.14333	1.0533	9.83333	0.6124	3.52333	0.61346	0	0.854673
30	D	33.86	35.3	28.09	35.41	35.3	35.77	29.79	29.66	29.78	25.95	32.36	27.17			30	34.58	1.01823	35.4933	0.245832	29.7433	0.0723418	26.56	0.86267											30	8.02	1.33454	8.93333	0.897014	3.18333	0.865698	0	1.22
45	E	34.11	34.23	33.54	34.4	Undetermined	35.26	28.06	28.16	27.63	25.01	25.87	25.3			45	33.96	0.368646	34.83	0.608112	27.95	0.281603	25.3933	0.437531											45	8.56667	0.572131	9.43667	0.749155	2.55667	0.52032	0	0.618762
60	F	31.09	30.67	31	31.23	32.02	31.62	30.18	29.94	30	29.07	28.26	28.08			60	30.92	0.221133	31.6233	0.395011	30.04	0.1249	28.47	0.527352											60	2.45	0.571839	3.15333	0.658888	1.57	0.541941	0	0.745788
Gen. DNA	G	Undetermined	32.48	28.19	32	32.63	32.19	30.87	30.55	30.14	26.61	32	31.15			Gen. DNA	30.335	3.03349	32.2733	0.323161	30.52	0.365923	29.92	2.89788
H2O	H	Undetermined	32.42	36	Undetermined	Undetermined	Undetermined	Undetermined	Undetermined	Undetermined	Undetermined	Undetermined	Undetermined			H2O	34.21	2.53144	#DIV/0!	#DIV/0!	#DIV/0!	#DIV/0!	#DIV/0!	#DIV/0!
																																			ddCt (rpsM)
																																			WT (+ 3 mM KS - control)
																																				ymfM		pgsA		accA		rpsM
																																			t (min)	AVG ddCt	SD	AVG ddCt	SD	AVG ddCt	SD	AVG ddCt	SD
																																			0	1.53833	1.09612	-0.21	1.52548	0.636667	1.12364	0	1.52488
																																			10	2.57167	0.98979	1.86667	1.1585	1.60667	1.04524	0	1.39931
																																			20	-0.0716667	0.632442	1.11333	0.860107	2.93	0.633719	0	0.866603
																																			30	-2.585	1.29752	-3.49833	1.13122	-1.01333	1.31537	0	1.22594
																																			45	-1.67	0.541172	-1.96333	0.878066	-3.13667	0.518138	0	0.433436
																																			60	-3.42167	1.15374	-2.22667	0.927272	-0.301667	0.580962	0	0.789768
																																			ddCt (rpsM)
																																			ymfM (+ 3 mM KS - control)
																																				ymfM		pgsA		accA		rpsM
																																			t (min)	AVG ddCt	SD	AVG ddCt	SD	AVG ddCt	SD	AVG ddCt	SD
																																			0	-0.79	1.35065	-0.631667	0.901157	-0.693333	0.851469	0	1.19602
																																			10	2.63333	2.67332	-0.491667	0.929184	1.07667	0.726476	0	0.966782
																																			20	-0.81	1.44041	-0.4	1.12706	2.07667	1.17795	0	1.46392
																																			30	0.475	1.44964	-1.13333	1.39211	1.03333	1.0287	0	1.43764
																																			45	-0.69	0.984683	-1.5	0.916951	-0.506667	0.564506	0	0.678331
																																			60	-6.01333	0.747039	-7.35833	0.775768	-1.21333	0.698117	0	0.94163
																																			ddCt (rpsM)
																																			ymfM - WT (control)
																																				ymfM		pgsA		accA		rpsM
																																			t (min)	AVG ddCt	SD	AVG ddCt	SD	AVG ddCt	SD	AVG ddCt	SD
																																			0	2.765	1.0951	2.64833	1.25243	-0.156667	0.95317	0	1.28335
																																			10	2.11167	2.72376	3.47667	0.904286	-1.10667	0.919547	0	1.2308
																																			20	2.82667	1.10203	3.28333	1.21868	-1.55333	1.11948	0	1.36748
																																			30	3.18667	1.00868	4.00833	1.37314	-2.57	0.968848	0	1.0864
																																			45	3.88333	0.892468	4.45	0.946696	-2.49333	0.489081	0	0.394124
																																			60	3.56	0.537122	3.60167	0.572844	-0.5	0.479062	0	0.628437
																																						3.57806	1.04468
																																			ddCt (rpsM)
																																			ymfM - WT (+ 3 mM KS)
																																				ymfM		pgsA		accA		rpsM
																																			t (min)	AVG ddCt	SD	AVG ddCt	SD	AVG ddCt	SD	AVG ddCt	SD
																																			0	0.436667	1.35148	2.22667	1.25324	-1.48667	1.03877	0	1.45215
																																			10	2.17333	0.841091	1.11833	1.17804	-1.63667	0.880189	0	1.17383
																																			20	2.08833	1.12262	1.77	0.724477	-2.40667	0.732075	0	1.01196
																																			30	6.24667	1.6636	6.37333	1.15417	-0.523333	1.36006	0	1.54579
																																			45	4.86333	0.682618	4.91333	0.845912	0.136667	0.589859	0	0.701902
																																			60	0.968333	1.26518	-1.53	1.06466	-1.41167	0.771611	0	1.05616

## Sheet: Sheet3
	dCt values
	Exp1	Exp2
